# Supplementary material for: Promoter Cis-Element Analyses Reveal the Function of αVPE in Drought Stress Response of Arabidopsis
Source: Biology (Basel). 2023 Mar 10;12(3):430. doi: 10.3390/biology12030430 (PMC10045073; doi:10.3390/biology12030430)
Supplement: Supplementary file 1 [file biology-12-00430-s001.zip]

Archive with 1 entries (1 files):
- biology-2185165-supplementary.pdf
